# Supplementary material for: Revised Taxonomy and Expanded Biodiversity of the Phytomyxea (Rhizaria, Endomyxa)
Source: J Eukaryot Microbiol. 2020 Nov 8;67(6):648–59. doi: 10.1111/jeu.12817 (PMC7756720; doi:10.1111/jeu.12817)
Supplement: Supplementary file 2 — Table S1. New Sequences generated in this study. [file JEU-67-648-s002.xlsx]

## Sheet: Tabelle1
genBank Accession nr.	organism	isolate	isolate/environmental	isolation_source	sample site/location	GPS_coordinates	Date
MN170945	Uncultured plasmodiophoridae	CP_Plas1_couk_59	environmental	soil/pond	wildlife garden NHM_UK	51.496035, -0.178467	2012-04-10
MN170946	Uncultured plasmodiophoridae	CP_CoUK252C	environmental	substrate	Loch Eck_Scotland	56.0810128, -5.0690055	2012-09-16
MN170947	Uncultured plasmodiophoridae	CP_Plas2_291012_Couk23302131252728322429fw	environmental	water	fresh water pool_Lake District_England	54.5832386, -3.1653003	2012-09-12
MN170948	Uncultured plasmodiophoridae	CP_CoUK251C	environmental	substrate	Loch Eck_Scotland	56.0810128, -5.0690055	2012-09-16
MN170949	Uncultured plasmodiophoridae	CP_Plas3_291012_couk_26	environmental	water	fresh water pool_Lake District_England	54.5832386, -3.1653003	2012-09-12
MN170950	Uncultured plasmodiophoridae	CP_AW50_99_85_28_57	environmental	water/water cress	Lohbach_Tirol_Austria	47°16'4''°N 11°20'42''°E	09.04.2013/28.05.2013
MN170951	Uncultured plasmodiophoridae	CP_AW0095_02_C4_Lohbach	environmental	water/water cress	Lohbach_Tirol_Austria	47°16'4''°N 11°20'42''°E	09.04.2013/28.05.2013
MN170952	Uncultured plasmodiophoridae	CP_Phag2_Couk19_17_22_fw_2	environmental	water	fresh water pool_Lake District_England	54.5832386, -3.1653003	2012-09-12
MN170953	Polymyxa graminis	Lohbach1	isolate	Festuca pratensis	field_Lohbach_Tirol_Austria	47°26'75''°N 11°34'11''°E	2019-04-23
MN170954	Uncultured plasmodiophoridae	15a2_PlasSSUF1	environmental	Urtica dioica	field_Lohbach_Tirol_Austria	47°26'75''°N 11°34'11''°E	2019-04-23
MN170955	Uncultured plasmodiophoridae	CP_A0_all6_Nov13_F202	environmental	soil	Rotmoos Valley_Tirol_Austria	46°49'21''°N 11°02'55''°E to 46°50'36''°N 11°01'33''°E	2013-07-10
MN170956	Uncultured plasmodiophoridae	MC1_Lohb_comb4seq	environmental	water/water cress	Lohbach_Tirol_Austria	47°16'4''°N 11°20'42''°E	09.04.2013/28.05.2013
MN170957	Uncultured plasmodiophoridae	MC1_AW49_70	environmental	water/water cress	Lohbach_Tirol_Austria	47°16'4''°N 11°20'42''°E	09.04.2013/28.05.2013
MN170958	Uncultured plasmodiophoridae	MC1_AW0093_02_F3_Lohbach_0092	environmental	water/water cress	Lohbach_Tirol_Austria	47°16'4''°N 11°20'42''°E	09.04.2013/28.05.2013
MN170959	Uncultured plasmodiophoridae	MC1_AW0100_03_F11_Brandis_Waal	environmental	water	Brandis Waal_Italy	46.5915485,11.1566942	2014-07-12
MN170960	Uncultured plasmodiophoridae	MC1_Plas5679_comb	environmental	water/beach/marine/soil	England+South Africa	sample pool	sample pool
MN170961	Uncultured plasmodiophoridae	MC1_Plas8_291012_couk192_179_183_191	environmental	Taraxacum	Oxford garden_Lake District11_England	51.7505718,-1.255853	2012-04-10
MN170962	Uncultured plasmodiophoridae	MC1_SLP_6seq	environmental	moss/sediment/water	Sill/Berglsteiner See/Lohbach_Austria	sample pool	06.06.2013/22.11.2013/25.04.2013/15.06.2013/09.04.2013/28.05.2013
MN170963	Uncultured plasmodiophoridae	MC1_Plas4_291012_couk_74_2	environmental	soil	South Africa	Ref Neuhauser 2014	December 2011
MN170964	Uncultured plasmodiophoridae	MC1_CoUk239C	environmental	substrate	Loch Eck_Scotland	56.0810128, -5.0690055	2012-09-16
MN170965	Uncultured plasmodiophoridae	MC1_AW106_81_76	environmental	water/water cress	Lohbach_Tirol_Austria	47°16'4''°N 11°20'42''°E	09.04.2013/28.05.2013
MN170966	Uncultured plasmodiophoridae	MC1_AW0024_04_F6_Etsch_0021	environmental	water	Etsch_Italia	46.608967,11.1802445	2013-07-10
MN170967	Uncultured plasmodiophoridae	MC2_AW0088_02_F2_Lohbach_uncult_euk_clone	environmental	water/water cress	Lohbach_Tirol_Austria	47°16'4''°N 11°20'42''°E	09.04.2013/28.05.2013
MN170968	Uncultured plasmodiophoridae	MC2_AW0047_04_D8_Lohbach	environmental	water/water cress	Lohbach_Tirol_Austria	47°16'4''°N 11°20'42''°E	09.04.2013/28.05.2013
MN170969	Uncultured plasmodiophoridae	Phyto_34589_22seq_Phyto8	environmental	Juncus	Lake District4_England	54.5832386,-3.1653003	2012-04-13
MN170970	Uncultured plasmodiophoridae	MC2_Phyto6_291012_COUK156_058_G16.ab1	environmental	moss	Lake District9_England	54.5832386,-3.1653003	2012-04-13
MN170971	Uncultured plasmodiophoridae	MC2_type1_9seq_AW34	environmental	water	Etsch_Italia	47°16'4''°N 11°20'42''°E	09.04.2013/28.05.2013
MN170972	Uncultured plasmodiophoridae	MC2_Phyto13_COUK162_077_C18.ab1	environmental	moss	Lake District_England	54.5832386,-3.1653003	2012-04-13
MN170973	Uncultured plasmodiophoridae	MC2_CoUK258_258_260_261_253	environmental	beach/moss	Fort William_Scotland	56.786273, -5.155318	2012-09-18
MN170974	Uncultured plasmodiophoridae	MC2_CoUK242C	environmental	substrate	Loch Eck_Scotland	56.0810128, -5.0690055	2012-09-16
MN170975	Uncultured plasmodiophoridae	MC2_Phyto7_291012_COUK184_081_O22	environmental	Taraxacum	Oxford garden_Lake District11_England	51.7505718,-1.255853	2012-04-10
MN170976	Uncultured plasmodiophoridae	MC2_Phyto11_291012COUK189_088_I24.ab1	environmental	Taraxacum	Oxford garden_Lake District11_England	51.7505718,-1.255853	2012-04-10
MN170977	Uncultured plasmodiophoridae	MC2_Phyto14_291012_COUK188_090_G24.ab1	environmental	Taraxacum	Oxford garden_Lake District11_England	51.7505718,-1.255853	2012-04-10
MN170978	Uncultured plasmodiophoridae	MC2_Phyto12_291012_COUK170_078_C20.ab1	environmental	moss	Lake District9_England	54.5832386,-3.1653003	2012-04-13
MN170979	Uncultured plasmodiophoridae	MC2_Phyto2_291012_Couk83_77_78_86_82_85_SA	environmental	soil	South Africa	Ref Neuhauser 2014	December 2011
MN170980	Uncultured plasmodiophoridae	MC2_Phyto2_1_291012_couk_88	environmental	soil	South Africa	Ref Neuhauser 2014	December 2011
MN170981	Uncultured plasmodiophoridae	MC2_Phyto1_291012_COUK9_14	environmental	beach/marine	Whitstable_England	51°21'41.2"N 1°01'23.4"E	2012-04-15
MN170982	Uncultured plasmodiophoridae	MC2_Bergl_1_moss_7_19	environmental	moss	Berglsteiner See_Tirol_Austria	47°28'21''°N 11°54'46''°E	25.04.2013/15.06.2013
MN170983	Uncultured plasmodiophoridae	MC2_Bergl_1_sediment_steg_4	environmental	sediment	Berglsteiner See_Tirol_Austria	47°28'21''°N 11°54'46''°E	25.04.2013/15.06.2013
MN170984	Pseudoligniera verrucosa	Lohbach2	isolate	Veronica persica	field_Lohbach_Tirol_Austria	47°26'75''°N 11°34'11''°E	2019-04-23
