# Supplementary material for: Revised Taxonomy and Expanded Biodiversity of the Phytomyxea (Rhizaria, Endomyxa)
Source: J Eukaryot Microbiol. 2020 Nov 8;67(6):648–59. doi: 10.1111/jeu.12817 (PMC7756720; doi:10.1111/jeu.12817)
Supplement: Supplementary file 3 — Table S2. All Sequences used for phylogenetic trees in this study. [file JEU-67-648-s003.xlsx]

## Sheet: Tabelle1
genBank Accession nr.	organism/clade	isolate	isolate or environmental
MG760572	Aquavolon hoantrani	MG760572.1 Aquavolon hoantrani	isolate
DQ243999	clade10	OG_DQ243999_clone_PCB07AU2004_Novel_Clade_10_basal Concatenation of 3 sequences	environmental
AB622301	clade10	OG_AB622301_clone_K8AUG2009_Novel_Clade_10_type2 Concatenation of 3 sequences	environmental
EU162632	clade10	OG_EU162632_clone_PCC12SP2005_Novel_Clade_10_type1 Concatenation of 3 sequences	environmental
L27634	Labyrinthuloides minuta	OG_L27634_Labyrinthuloides_minuta_Stramenopiles Concatenation of 3 sequences	isolate
AF497479	Perkinsus marinus	OG_AF497479_Perkinsus_marinus_Alveolata Concatenation of 3 sequences	isolate
AB191426	MaSt9	OG_AB191426_clone_MaSt9_TAGIRI18_Stramenopiles Concatenation of 3 sequences	environmental
AJ564773	Telonema antarcticum	OG_AJ564773_Telonema_antarcticum_Telonemia Concatenation of 3 sequences	isolate
EU567270	Endo1	Endo1_EU567270_clone_vm17_Endo1 Concatenation of 3 sequences	environmental
EU567272	NC9	NC9_EU567272_NC9 Concatenation of 3 sequences	environmental
AY620362	NC9	NC9_AY620362_NC9 Concatenation of 3 sequences	environmental
AF310903	Phagomyxa bellerocheae	Phag_AF310903_Phagomyxa_bellerocheae Concatenation of 3 sequences	isolate
AF310904	Phagomyxa odontellae	Phag_AF310904_Phagomyxa_odontellae Concatenation of 3 sequences	isolate
AB275061	Uncultured plasmodiophoridae	gi|133778609|dbj|AB275061.1|:1-1566 Uncultured eukaryote gene for SSU rRNA_partial sequence_clone: DSGM-61	environmental
KF111238	Ostenfeldiella diplantherae	Phag_Pdip Concatenation of 3 sequences	isolate
	Maullinia braseltonii	Phag_Maullina_sp_nov_cont Concatenation of 3 sequences	isolate
AF405547	Maullinia ectocarpii	Phag_AF405547_Maullinia_ectocarpii Concatenation of 3 sequences	isolate
KP685339	Uncultured plasmodiophoridae	gi|850483373|gb|KP685339.1|:37-1154 Uncultured Rhizaria clone F.13_2126 18S ribosomal RNA gene_partial sequence	environmental
KP685352	Uncultured plasmodiophoridae	gi|850483410|gb|KP685352.1|:37-1158 Uncultured Rhizaria clone F.13_2073 18S ribosomal RNA gene_partial sequence	environmental
AB191413	Uncultured plasmodiophoridae	T5_AB191413_clone_TAGIRI_5_Phyto Concatenation of 3 sequences	environmental
MN170945	Uncultured plasmodiophoridae	CP_Plas1_couk_59 Concatenation of 3 sequences	environmental
AF310902	Polymyxa betae/clade5	CP_AF310902_Polymyxa_betae Concatenation of 3 sequences	isolate
MN170946	Uncultured plasmodiophoridae	CP_CoUK252C Concatenation of 3 sequences	environmental
MN170947	Uncultured plasmodiophoridae	CP_Plas2_291012_Couk23_30_21_31_25_27_28_32_24_29_fw Concatenation of 3 sequences	environmental
MN170948	Uncultured plasmodiophoridae	CP_CoUK251C Concatenation of 3 sequences	environmental
MN170949	Uncultured plasmodiophoridae	CP_Plas3_291012_couk_26 Concatenation of 3 sequences	environmental
MN170950	Uncultured plasmodiophoridae	CP_AW50_99_85_28_57 Concatenation of 3 sequences	environmental
MN170951	Uncultured plasmodiophoridae	CP_AW0095_02_C4_Lohbach Concatenation of 3 sequences	environmental
KF111231	Woronina pythii/clade13	CP_KF111231_Clade13_Wpyt Concatenation of 3 sequences	isolate
MN170952	Uncultured plasmodiophoridae	CP_Phag2_Couk19_17_22_fw_2 Concatenation of 3 sequences	environmental
AF310898	Polymyxa graminis/clade1	CP_AF310898_Pgraminis_Clade1_Pgram1 Concatenation of 3 sequences	isolate
KF111235	Sorosphaerula viticola/clade3	CP_KF111235_Clade3_Svit Concatenation of 3 sequences	isolate
MN170953	Polymyxa graminis	Polymyxa graminis_13a3_s4F_edit	isolate
MN170954	Uncultured plasmodiophoridae	15a2_PlasSSUF1	environmental
KF111227	Ligniera junci/clade7	CP_KF111227_Clade7_Ljun Concatenation of 3 sequences	isolate
AF310899	Spongospora subterranea/clade9	CP_AF310899_Spsubterranea_Clade9_Ssub Concatenation of 3 sequences	isolate
KF111215	clade12	CP_KF111215_Clade12 Concatenation of 3 sequences	environmental
KF111209	clade8	CP_KF111209_Clade8 Concatenation of 3 sequences	environmental
KF111167	clade2	CP_KF111167_Clade2_Clade2 Concatenation of 3 sequences	environmental
KF111166	clade14	CP_KF111166_Clade14 Concatenation of 3 sequences	environmental
KT251186	Uncultured plasmodiophoridae	gi|1012139143|gb|KT251186.1|:1-1111 Uncultured Spongospora clone Fr_Dv_22 18S ribosomal RNA gene_partial sequence	environmental
KT251196	Uncultured plasmodiophoridae	gi|1012139153|gb|KT251196.1|:1-1112 Uncultured Spongospora clone Fr_Dv_5 18S ribosomal RNA gene_partial sequence	environmental
KT251165	Uncultured plasmodiophoridae	gi|1012139122|gb|KT251165.1|:1-1109 Uncultured Phytomyxea clone Fr_Ch_28 18S ribosomal RNA gene_partial sequence	environmental
KT251188	Uncultured plasmodiophoridae	gi|1012139145|gb|KT251188.1|:1-1077 Uncultured Spongospora clone Fr_Dv_25 18S ribosomal RNA gene_partial sequence	environmental
KF111165	clade11	CP_KF111165_Clade11 Concatenation of 3 sequences	environmental
MN170955	Uncultured plasmodiophoridae	CP_A0_all6_Nov13_F202 Concatenation of 3 sequences	environmental
MN170956	Uncultured plasmodiophoridae	MC1_Lohb_comb4seq Concatenation of 3 sequences	environmental
MN170957	Uncultured plasmodiophoridae	MC1_AW49_70 Concatenation of 3 sequences	environmental
MN170958	Uncultured plasmodiophoridae	MC1_AW0093_02_F3_Lohbach_0092 Concatenation of 3 sequences	environmental
MN170959	Uncultured plasmodiophoridae	MC1_AW0100_03_F11_Brandis_Waal Concatenation of 3 sequences	environmental
AF310901	Hillenburgia nasturtii/clade15	MC1_AF310901_Spongospora_sub_nasturtii Concatenation of 3 sequences	isolate
MN170960	Uncultured plasmodiophoridae	MC1_Plas5679_comb Concatenation of 3 sequences	environmental
MN170961	Uncultured plasmodiophoridae	MC1_Plas8_291012_couk192_179_183_191 Concatenation of 3 sequences	environmental
MN170962	Uncultured plasmodiophoridae	MC1_SLP_6seq Concatenation of 3 sequences	environmental
GU479950	Uncultured plasmodiophoridae	MC1_GU479950_clone_PR1_3E_26 Concatenation of 3 sequences	environmental
MN170963	Uncultured plasmodiophoridae	MC1_Plas4_291012_couk_74_2 Concatenation of 3 sequences	environmental
MN170964	Uncultured plasmodiophoridae	MC1_CoUk239C Concatenation of 3 sequences	environmental
EU910610	clade16	MC1_EU910610_clone_D20_Plasmo Concatenation of 3 sequences	environmental
MN170965	Uncultured plasmodiophoridae	MC1_AW106_81_76 Concatenation of 3 sequences
MN170966	Uncultured plasmodiophoridae	MC1_AW0024_04_F6_Etsch_0021 Concatenation of 3 sequences
EF024097	Uncultured plasmodiophoridae	MC1_EF024097_cloneAmb_18S	environmental
EF024345	Uncultured plasmodiophoridae	gi|166083822|gb|EF024345.1|:54-1721 Eimeriidae environmental sample clone Elev_18S_763 18S ribosomal RNA gene_partial sequence	environmental
EF024866	Uncultured plasmodiophoridae	gi|166084343|gb|EF024866.1|:236-1696 Thaumatomonadida environmental sample clone Elev_18S_1390 18S ribosomal RNA gene_partial sequence	environmental
AM114815	Uncultured plasmodiophoridae	gi|113926807|emb|AM114815.1|:55-1727 Uncultured cercozoan partial 18S rRNA gene_clone WIM57	environmental
AF310900	Sorosphaera veronicae/clade4	AF310900.1 Sorosphaera veronicae 18S small subunit ribosomal RNA gene	isolate
AB526843	Plasmodiophora brassicae	CP_AB526843_Plasmodiophora_brassicae_NGY Concatenation of 3 sequences	isolate
KF111222	Polymyxa graminis/clade6	CP_KF111222_Clade6_Pgram2 Concatenation of 3 sequences	isolate
MN170967	Uncultured plasmodiophoridae	MC2_AW0088_02_F2_Lohbach_uncult_euk_clone Concatenation of 3 sequences	environmental
MN170968	Uncultured plasmodiophoridae	MC2_AW0047_04_D8_Lohbach Concatenation of 3 sequences	environmental
MN170969	Uncultured plasmodiophoridae	Phyto_34589_22seq_Phyto8 Concatenation of 3 sequences	environmental
FN690466	Uncultured plasmodiophoridae	MC2_FN690466_clone_1D9_Plasmo Concatenation of 3 sequences	environmental
AB695525	Uncultured plasmodiophoridae	MC2_AB695525_clone_MPE2_31_Plasmo Concatenation of 3 sequences	environmental
MN170970	Uncultured plasmodiophoridae	MC2_Phyto6_291012_COUK156_058_G16.ab1 Concatenation of 3 sequences	environmental
MN170971	Uncultured plasmodiophoridae	MC2_type1_9seq_AW34 Concatenation of 3 sequences	environmental
MN170972	Uncultured plasmodiophoridae	MC2_Phyto13_COUK162_077_C18.ab1 Concatenation of 3 sequences	environmental
MN170973	Uncultured plasmodiophoridae	MC2_CoUK258_258_260_261_253 Concatenation of 3 sequences	environmental
MN170974	Uncultured plasmodiophoridae	MC2_CoUK242C Concatenation of 3 sequences	environmental
MN170975	Uncultured plasmodiophoridae	MC2_Phyto7_291012_COUK184_081_O22 Concatenation of 3 sequences	environmental
MN170976	Uncultured plasmodiophoridae	MC2_Phyto11_291012COUK189_088_I24.ab1 Concatenation of 3 sequences	environmental
MN170977	Uncultured plasmodiophoridae	MC2_Phyto14_291012_COUK188_090_G24.ab1 Concatenation of 3 sequences	environmental
MN170978	Uncultured plasmodiophoridae	MC2_Phyto12_291012_COUK170_078_C20.ab1 Concatenation of 3 sequences	environmental
MN170979	Uncultured plasmodiophoridae	MC2_Phyto2_291012_Couk83_77_78_86_82_85_SA Concatenation of 3 sequences	environmental
MN170980	Uncultured plasmodiophoridae	MC2_Phyto2_1_291012_couk_88 Concatenation of 3 sequences	environmental
MN170981	Uncultured plasmodiophoridae	MC2_Phyto1_291012_COUK9_14 Concatenation of 3 sequences	environmental
MN170982	Uncultured plasmodiophoridae	MC2_Bergl_1_moss_7_19 Concatenation of 3 sequences	environmental
MN170983	Uncultured plasmodiophoridae	MC2_Bergl_1_sediment_steg_4 Concatenation of 3 sequences	environmental
MN170984	Pseudoligniera verrucosa	Ligniera verrucosa_13a1_s4f_edit	isolate
